# Supplementary material for: Fucoidan from Undaria pinnatifida Enhances Exercise Performance and Increases the Abundance of Beneficial Gut Bacteria in Mice
Source: Mar Drugs. 2024 Oct 29;22(11):485. doi: 10.3390/md22110485 (PMC11595500; doi:10.3390/md22110485)
Supplement: Supplementary file 1 [file marinedrugs-22-00485-s001.zip]

Archive with 2 entries (2 files):
- marinedrugs-3238273-supplementary.pdf
- marinedrugs-3238273-supplementary.pptx
